# Supplementary material for: The impact of impending / onset of vision loss on depression, anxiety, and vision-related quality of life in Birdshot-Retinochoroiditis and Serpiginous Choroiditis
Source: PLoS One. 2020 Oct 5;15(10):e0239210. doi: 10.1371/journal.pone.0239210 (PMC7535062; doi:10.1371/journal.pone.0239210)
Supplement: S1 Data — (XLSX) [file pone.0239210.s001.xlsx]

## Sheet: S1_Data
ID	name	severity	duration of the disease	sex	age	PHQ9_1	PHQ9_2	PHQ9_3	PHQ9_4	PHQ9_5	PHQ9_6	PHQ9_7	PHQ9_8	PHQ9_9	PHQ9_B	GAD7_1	GAD7_2	GAD7_3	GAD7_4	GAD7_5	GAD7_6	GAD7_7	VFQ25_1	VFQ25_2	VFQ25_3	VFQ25_4	VFQ25_5	VFQ25_6	VFQ25_7	VFQ25_8	VFQ25_9	VFQ25_10	VFQ25_11	VFQ25_12	VFQ25_13	VFQ25_14	VFQ25_15	VFQ25_15a	VFQ25_15b	VFQ25_15c	VFQ25_16	VFQ25_16a	VFQ25_17	VFQ25_18	VFQ25_19	VFQ25_20	VFQ25_21	VFQ25_22	VFQ25_23
1	B25	1	1	2	73	1	0	1	1	0	0	1	0	0	1	0	0	0	999	0	1	0	50	60	50	75	50	100	100	100	75	50	100	100	100	100	1	998	999	100	50	100	75	50	75	100	75	100	100
1	B18	2	1	1	56	0	1	1	1	0	1	0	0	0	1	0	0	1	1	0	0	0	50	80	25	100	100	100	100	100	75	100	100	100	100	100	1	998	999	100	75	100	100	50	100	100	0	100	100
1	B27	2	1	2	39	1	1	1	1	0	1	1	1	0	2	1	0	0	1	0	1	0	50	80	50	75	100	100	100	75	100	100	100	100	100	100	1	998	999	100	75	75	100	75	100	100	75	100	100
1	B6	2	1	1	49	1	1	2	0	0	0	0	0	2	0	2	3	1	0	1	0	1	75	60	50	75	75	75	75	50	50	75	100	100	100	75	1	998	999	75	50	50	50	50	75	100	75	75	100
1	B1	1	2	2	63	1	1	1	1	0	0	1	0	0	1	1	1	1	1	0	1	1	50	60	25	75	100	75	75	100	100	100	100	100	100	75	1	998	999	100	25	50	25	50	75	100	75	75	100
1	B14	1	2	2	38	1	1	2	1	0	1	1	0	0	3	1	2	2	2	1	1	2	25	100	50	100	100	100	100	100	100	100	100	100	100	999	2	999	999	999	999	999	100	100	100	100	100	100	100
1	B2	1	2	1	62	0	0	1	0	0	0	0	0	0	1	0	0	0	0	0	1	0	25	60	75	100	100	75	75	75	50	50	75	100	100	75	1	998	999	999	0	999	100	100	100	100	100	100	100
1	B5	1	2	1	61	2	1	1	1	1	999	999	999	999	2	999	999	999	999	999	999	999	50	60	50	100	50	75	75	75	75	75	100	100	75	75	1	998	999	75	0	0	75	75	100	100	75	75	75
1	B10	2	2	2	42	1	0	2	2	0	1	1	0	0	2	1	0	0	2	0	1	0	50	60	25	100	75	75	75	75	75	50	100	75	100	100	1	998	999	100	50	50	75	75	100	100	75	100	100
1	B28	2	2	1	69	1	1	3	1	0	0	1	0	0	2	2	2	2	2	0	0	1	25	60	25	50	75	50	50	75	25	50	25	75	100	25	1	998	999	100	25	50	25	50	50	100	50	50	100
1	B11	1	3	2	59	1	0	0	1	0	0	0	0	0	1	1	0	0	0	0	1	0	50	80	50	100	100	75	100	100	75	75	100	100	100	100	1	998	999	100	75	75	75	100	100	100	100	100	100
1	B12	1	3	2	66	1	2	2	2	1	3	2	1	1	2	2	2	2	2	1	3	2	0	40	25	50	50	50	25	25	50	50	50	50	50	0	1	998	999	50	25	50	25	25	25	25	0	25	50
1	B19	1	3	1	65	1	3	2	3	3	1	0	0	3	2	3	3	3	2	0	2	3	50	80	0	100	75	50	50	75	25	25	75	100	50	50	2	2	1	0	999	999	25	50	100	50	0	50	75
1	B24	1	3	2	69	0	0	1	0	0	0	0	0	0	1	1	0	1	1	0	1	0	50	80	50	100	100	75	50	100	25	75	100	75	100	100	1	998	999	100	100	75	75	50	100	100	75	75	100
1	B26	1	3	2	57	1	1	1	1	0	0	1	0	0	2	0	1	1	0	0	0	1	50	40	50	75	50	50	50	50	25	50	50	25	75	50	2	2	1	0	999	999	25	25	75	75	75	50	50
1	B7	1	3	2	61	0	0	0	0	0	0	0	0	0	999	0	0	0	0	0	0	0	75	80	75	100	100	100	100	100	100	100	100	100	100	100	1	998	999	100	75	100	100	100	100	100	100	100	100
1	B8	1	3	1	59	0	0	2	1	1	0	1	0	0	1	999	999	999	999	999	999	999	50	80	50	50	75	75	100	75	25	75	100	100	100	100	1	998	999	75	0	25	75	50	50	100	100	100	100
1	B20	2	3	1	51	1	1	0	1	0	0	1	1	0	2	1	0	0	1	1	1	1	50	80	50	75	50	25	75	100	25	25	75	100	100	75	2	2	1	0	999	999	25	25	75	100	75	100	100
1	B22	2	3	2	59	0	0	1	1	0	0	0	0	0	2	1	0	0	0	0	1	0	25	60	50	75	100	75	75	100	25	100	100	100	100	100	1	998	999	100	100	50	50	50	100	100	100	100	100
1	B4	2	3	1	65	0	0	0	1	0	0	0	0	0	1	1	0	1	0	2	0	0	50	80	25	50	100	100	100	100	100	100	100	100	100	100	1	998	999	100	0	100	75	100	100	100	100	100	100
1	B15	3	3	1	66	0	0	1	0	0	0	0	0	0	1	0	0	1	0	0	0	0	999	999	999	999	999	75	100	100	50	100	100	100	100	100	1	998	999	100	50	75	75	75	100	100	100	100	100
1	B21	3	3	1	65	0	0	1	1	1	0	0	0	0	2	0	0	0	0	0	1	0	50	40	75	100	25	25	50	25	25	25	50	50	999	25	2	2	1	0	999	999	25	50	75	75	25	75	75
1	B23	3	3	2	61	0	0	2	1	0	0	3	0	0	2	0	0	0	0	0	0	0	0	20	0	50	25	25	0	0	0	0	0	25	50	0	2	2	1	0	999	999	25	0	50	25	25	50	25
1	B9	3	3	1	72	2	1	0	3	2	1	1	1	0	3	3	2	1	1	0	1	1	25	80	50	50	100	75	100	100	25	50	100	75	100	75	999	999	999	999	999	999	50	999	100	100	100	100	100
1	B13	3	4	1	63	1	1	0	999	1	0	0	1	1	3	3	3	3	3	1	3	1	0	20	0	25	0	25	25	0	25	0	0	50	25	25	2	2	3	999	999	999	25	25	25	75	0	50	75
1	B16	3	4	2	74	0	0	1	0	2	0	3	0	0	1	1	0	0	0	0	1	0	50	20	100	100	0	0	25	0	0	0	100	0	50	0	2	999	1	0	999	999	0	0	50	75	25	25	0
1	B17	3	4	1	72	3	3	0	3	0	0	0	0	1	1	1	1	2	0	0	2	1	25	20	25	100	0	25	25	0	0	0	25	25	0	0	2	999	1	0	999	999	0	25	100	0	0	50	0
1	B3	3	4	1	75	0	0	0	0	0	0	0	0	0	1	0	0	0	0	0	1	0	25	60	999	999	999	75	50	75	25	50	75	100	75	75	2	2	1	0	999	999	25	999	100	100	75	100	100
1	S	999	999	1	57	1	1	3	1	1	1	0	0	0	2	1	1	1	1	2	1	1	50	100	75	100	75	75	100	100	50	50	100	100	100	100	1	998	999	100	25	50	75	75	100	100	50	100	100
1	S12	999	999	2	74	1	0	1	3	0	0	2	0	0	2	0	0	0	0	0	0	1	25	60	50	100	75	25	50	50	25	25	25	100	100	100	2	2	1	0	999	999	0	0	100	50	100	25	75
1	S2	999	999	2	68	0	0	2	1	0	0	1	0	0	2	0	0	0	1	1	1	0	50	60	25	100	75	75	75	100	75	75	75	100	100	75	1	998	999	100	75	100	75	75	100	100	100	100	100
1	S3	999	999	1	46	1	1	0	1	1	1	1	1	0	3	999	999	999	999	999	999	999	25	40	50	75	25	0	25	0	25	50	0	50	0	0	2	2	1	0	999	999	25	0	100	25	25	50	50
1	S4	999	999	1	63	2	1	1	2	1	0	1	1	1	3	2	1	1	2	1	1	1	25	60	25	75	50	25	25	50	0	0	50	25	25	50	2	2	1	0	999	999	0	0	75	50	25	0	50
1	S5	999	999	2	72	1	0	1	1	0	0	1	0	0	2	1	0	1	0	0	1	0	25	40	50	100	0	25	50	25	25	25	25	25	50	0	2	2	1	0	999	999	25	25	100	75	25	25	50
1	S6	999	999	2	81	1	0	1	0	0	0	0	0	0	1	1	0	0	0	0	0	0	50	40	0	50	50	75	75	75	50	100	100	100	100	75	1	1	999	999	999	999	0	0	50	100	100	100	100
1	S9	999	999	1	67	0	0	0	1	0	0	0	0	0	1	0	0	0	0	0	0	0	50	60	50	100	75	50	100	75	25	100	100	50	75	100	1	998	999	100	0	75	100	50	100	100	75	100	100
2	G1	999	999	1	49	0	0	0	0	0	0	0	0	0	999	0	0	0	0	0	0	0	25	100	100	100	100	100	100	100	100	100	100	100	100	100	1	998	999	100	100	100	100	100	100	100	100	100	100
2	G10	999	999	2	61	1	0	0	1	1	0	0	0	0	999	1	0	0	1	0	1	0	50	80	75	100	100	75	100	100	75	50	100	100	100	100	1	998	999	100	75	75	75	100	100	100	75	100	100
2	G11	999	999	2	54	0	1	0	0	0	0	1	0	0	999	1	0	1	0	0	0	0	50	80	50	100	75	100	100	75	75	100	100	100	50	100	1	998	999	100	50	75	75	100	75	100	75	100	100
2	G12	999	999	1	48	1	1	1	1	0	0	0	0	0	999	0	1	1	1	0	1	0	50	60	100	75	75	100	100	75	100	100	100	100	100	100	2	2	2	999	999	999	75	75	100	100	75	100	100
2	G13	999	999	2	60	1	0	1	1	0	1	0	1	0	999	1	1	1	1	0	1	1	50	80	50	100	75	75	100	100	100	75	100	100	100	100	1	998	999	100	75	100	100	75	100	100	75	75	100
2	G14	999	999	1	75	1	0	1	2	1	1	0	0	0	999	1	1	1	1	1	0	0	25	80	50	100	75	75	100	100	75	100	100	100	100	100	1	998	999	100	75	75	100	100	100	100	100	100	100
2	G15	999	999	2	40	0	0	0	1	0	0	0	0	0	999	0	0	0	0	0	0	1	75	80	50	100	100	100	100	75	100	100	100	100	100	75	1	998	999	100	75	75	100	100	100	100	100	100	100
2	G16	999	999	2	77	0	0	1	0	0	0	1	0	0	999	1	0	1	0	1	0	0	50	80	75	100	100	100	100	100	100	100	100	100	100	100	1	998	999	100	100	100	100	100	100	100	100	100	100
2	G17	999	999	1	78	0	0	3	2	0	0	1	0	0	999	2	1	1	1	0	1	2	25	80	75	100	100	100	100	75	50	100	100	100	100	100	1	998	999	100	75	75	100	100	100	100	100	100	100
2	G18	999	999	1	80	0	0	0	0	0	0	0	0	0	999	0	0	0	0	0	0	0	50	100	100	100	100	100	100	100	100	100	100	100	100	100	2	2	2	999	999	999	100	100	100	100	100	100	100
2	G19	999	999	1	80	2	1	2	0	1	0	2	0	0	999	1	0	1	2	1	1	1	50	80	50	75	75	75	100	75	75	100	100	100	100	100	2	1	999	999	999	999	100	100	75	100	100	75	100
2	G2	999	999	1	61	1	1	1	1	2	0	1	0	0	999	1	0	1	1	0	1	1	50	80	75	100	75	75	100	100	75	100	100	100	100	100	1	998	999	100	75	75	100	75	75	100	75	100	100
2	G20	999	999	2	54	1	0	1	0	0	0	0	0	0	999	0	0	0	0	0	0	0	75	80	100	100	100	100	100	100	100	75	100	100	100	100	2	2	2	999	999	999	75	100	100	100	100	100	100
2	G21	999	999	1	55	0	0	0	0	0	0	0	0	0	999	0	0	0	0	0	0	0	75	80	75	75	100	100	100	100	100	100	100	100	100	100	1	998	999	100	100	75	100	100	100	100	100	100	100
2	G22	999	999	2	78	0	0	1	0	0	0	0	0	0	999	0	0	0	0	0	1	0	50	80	50	100	100	100	100	100	100	100	100	100	100	100	1	998	999	100	100	75	100	100	100	100	100	100	100
2	G23	999	999	2	74	0	0	1	0	1	0	0	0	0	999	1	0	0	2	1	1	0	50	80	75	100	75	75	100	100	100	100	100	100	100	100	1	998	999	100	75	75	100	100	100	100	100	100	100
2	G24	999	999	2	64	0	0	1	1	0	0	0	0	0	999	0	0	1	1	0	0	1	50	80	75	100	100	100	100	100	75	100	75	100	100	100	1	998	999	100	75	75	75	75	75	100	100	100	100
2	G25	999	999	2	72	0	0	1	0	0	0	0	0	0	999	0	0	0	0	0	0	0	50	80	75	100	75	100	100	100	100	100	100	100	100	100	1	998	999	100	100	100	75	100	100	100	100	100	100
2	G26	999	999	1	60	1	0	1	1	0	1	1	0	0	999	0	0	1	1	0	0	1	50	80	100	100	75	100	75	100	100	100	100	100	100	75	1	998	999	100	75	75	100	100	100	100	100	100	100
2	G27	999	999	2	71	0	0	0	0	0	0	0	0	0	999	0	0	0	0	0	0	0	75	80	50	100	50	75	100	100	100	100	100	100	100	100	1	998	999	100	100	100	75	100	100	100	100	100	100
2	G28	999	999	2	63	0	0	1	0	0	0	1	0	0	999	0	0	0	0	0	1	0	50	60	50	75	75	75	75	75	50	25	75	100	100	100	1	998	999	100	50	75	75	75	75	100	100	50	100
2	G29	999	999	2	65	0	0	1	0	2	0	1	0	0	999	1	1	0	1	0	0	1	50	40	50	50	75	75	100	100	50	50	100	100	100	100	1	998	999	100	100	75	100	75	75	100	100	100	100
2	G3	999	999	1	58	1	1	2	1	1	2	1	2	1	999	1	2	2	1	1	1	1	25	80	75	100	100	100	100	100	100	100	100	100	100	100	1	998	999	75	50	50	100	100	100	100	100	100	100
2	G30	999	999	2	60	1	1	3	3	2	1	1	1	2	999	1	1	1	2	1	1	1	25	80	75	100	100	100	100	100	75	75	75	100	100	100	1	998	999	100	75	75	75	75	100	100	100	100	100
2	G31	999	999	2	62	3	3	3	2	0	2	0	0	0	999	1	1	2	1	0	2	1	50	80	75	75	100	75	100	100	100	100	100	100	100	100	1	998	999	100	100	75	100	100	100	100	100	100	100
2	G32	999	999	1	49	0	0	1	0	0	0	1	1	0	999	0	1	0	0	0	1	1	75	60	50	100	75	100	100	100	75	75	100	100	100	100	1	998	999	100	50	50	100	100	100	100	100	100	100
2	G33	999	999	1	58	1	1	3	1	1	1	1	0	0	999	1	0	1	1	0	1	0	50	80	100	100	100	75	100	100	100	100	100	100	100	100	1	998	999	100	75	75	100	100	100	100	100	100	100
2	G34	999	999	1	66	0	0	0	0	0	0	0	0	0	999	0	0	0	0	0	0	0	75	80	50	75	100	75	100	100	75	100	100	100	100	100	1	998	999	100	75	75	75	100	75	100	100	100	100
2	G35	999	999	1	56	0	0	0	0	0	0	0	0	0	999	1	0	0	0	0	1	0	50	80	100	75	100	100	100	75	100	100	100	100	100	100	1	998	999	100	75	100	100	100	100	100	100	100	100
2	G36	999	999	1	60	0	1	1	0	0	1	1	1	0	999	0	0	0	0	1	1	1	50	60	75	100	100	100	100	100	75	75	100	100	100	100	1	998	999	100	75	75	100	100	100	100	100	100	100
2	G4	999	999	1	67	0	0	0	0	0	0	1	0	0	999	0	0	0	0	2	0	0	100	80	25	100	100	100	100	100	100	100	100	100	100	100	1	998	999	100	75	50	100	100	100	100	100	100	100
2	G5	999	999	1	70	1	0	1	1	0	0	1	0	0	999	1	0	1	1	1	1	1	75	60	75	100	100	75	100	75	75	100	100	100	100	100	2	2	2	999	999	999	75	100	100	100	100	100	100
2	G6	999	999	2	49	0	0	1	1	0	0	1	0	0	999	0	0	0	0	0	0	0	50	80	75	100	75	100	100	100	75	100	100	100	100	100	1	998	999	100	50	50	100	75	75	100	100	100	100
2	G7	999	999	2	64	0	0	0	0	0	0	0	0	0	999	0	0	0	0	0	0	0	75	80	75	75	100	100	100	100	100	100	100	100	100	100	1	998	999	100	75	75	100	100	100	100	100	100	100
2	G8	999	999	1	58	0	0	0	1	0	1	0	0	0	999	1	0	2	3	3	0	1	25	40	100	100	25	100	75	50	25	100	100	100	100	100	2	2	2	999	999	999	75	100	100	100	100	100	100
2	G9	999	999	1	52	0	0	1	0	0	0	0	0	0	999	0	0	0	0	0	0	0	75	100	100	100	100	100	100	100	100	100	100	100	100	100	1	998	999	100	100	100	100	100	100	100	100	100	100
					62.1944	62.4444			62.3194
					10.1779	10.0866			10.0615
					56.4167	11.8049			61.8158
					60.75	5.59974			10.1285
					68.5	5.37188
									62.8824
					54.25	14.3149			10.1078
					55.8333	12.6399
					62.5	5.40299
					71	5.47723
[truncated: 17 more columns]
